# Supplementary material for: Cinnamomi Ramulus inhibits the growth of colon cancer cells via Akt/ERK signaling pathways
Source: Chin Med. 2022 Mar 9;17:36. doi: 10.1186/s13020-022-00588-6 (PMC8905814; doi:10.1186/s13020-022-00588-6)
Supplement: Supplementary file 1 — Additional file 1: Table S1. The candidate drug targets of CR. [file 13020_2022_588_MOESM1_ESM.xlsx]

## Sheet: Sheet1
ACHE
ADH1A
ADH1B
ADH1C
ADORA1
ADORA2A
ADRA1A
ADRA1B
ADRB2
AKR1B1
AKR1C3
ALOX5
AOC3
APOB
APP
BACE1
BAX
BCL2
C5AR1
CA1
CA2
CA4
CASP1
CASP3
CASP8
CASP9
CASR
CAT
CCR1
CDC25A
CDC25B
CDK4
CDK6
CHRM1
CHRM2
CHRM3
CHRM4
CHRM5
CHRNA2
CHRNA4
CHRNA7
CNR1
CNR2
CTSK
CXCR1
CYP11B1
CYP11B2
CYP1B1
CYP2A6
DGAT2
DHCR7
DPEP1
DRD1
DRD2
ESR2
F10
F3
FASN
GABRA1
GABRA2
GABRA3
GABRA5
GABRA6
GLRA1
GSR
HAS2
HCAR2
HPGDS
HSD11B2
HSP90AB1
HSPA1A
HTR2A
ICAM1
IDO1
IFNB1
IGF1R
IGHG1
IRF3
ITK
JUN
KCNH2
KCNMA1
MAOA
MAOB
MAP2
MAPK14
MAPK8
MAPT
MCL1
MDM2
MGAM
MTTP
NCOA2
NFE2L2
NFKBIA
NOS2
NR1H2
NR1H4
NR3C2
NR4A1
OPRM1
PARP1
PDE3A
PGR
PIK3CG
PLK1
PON1
PRKACA
PRKCA
PRKCB
PRKCD
PRKCE
PRKCG
PRKCH
PRKCQ
PRSS3
PSEN2
PTGS1
PTGS2
RELA
RXRA
S1PR1
S1PR3
SCN5A
SHH
SIGMAR1
SLC16A1
SLC6A2
SLC6A3
SLC6A4
TACR1
TACR2
TBXA2R
TGFB1
TGM2
TLR4
TOP2A
TRPA1
TRPV1
TRPV4
TXNRD1
TYMP
