# Supplementary material for: Cinnamomi Ramulus inhibits the growth of colon cancer cells via Akt/ERK signaling pathways
Source: Chin Med. 2022 Mar 9;17:36. doi: 10.1186/s13020-022-00588-6 (PMC8905814; doi:10.1186/s13020-022-00588-6)
Supplement: Supplementary file 2 — Additional file 2: Table S2. The CC-related targets from GEO. [file 13020_2022_588_MOESM2_ESM.xlsx]

## Sheet: Sheet1
ABCA8
ABI3BP
ADAMDEC1
ADH1B
AOC3
APCDD1
AQP1
ARID3A
ARMC10
ASCL2
ATIC
AXIN2
AZGP1
B3GNT7
BEX4
BHLHE41
BMP2
C2orf40
CCDC80
CFH
CHGB
CHRDL1
CLDN1
CNN1
COMT
CPM
DACH1
DCN
EDIL3
EFEMP1
EMP1
ENC1
FAM107B
FAM129A
FBLN1
FBXO32
FGL2
FHL1
FZD3
GCG
GEMIN6
GGH
GIMAP4
GLIPR2
GPC6
GPM6B
GPSM2
GREM2
HACD4
IFITM2
IFITM3
IL1R2
ISG20
LPAR1
LZTS3
MAF
MAP3K20
MEST
MET
MFAP5
MGP
MSRB3
MYH11
MYL9
MYLK
NOV
NR3C1
NUP37
OGN
OLFM1
PAFAH1B3
PAG1
PCDH7
PLCL2
PPM1H
PRIMA1
PRKAR2B
PROX1
PTN
PTP4A1
QPCT
RARRES2
RBMS3
RCAN1
RNF125
ROR1
SCARA5
SIDT1
SLC29A1
SLC4A4
SNTB1
SORD
SOX4
SPARCL1
SPON1
SRPX
SSBP1
SYNPO2
TAGLN
TBXAS1
TCN1
TGFBI
THBS1
THRB
TMEM237
TMEM47
TMEM97
TMTC1
TNS1
TPD52L1
TXNIP
WDR77
ZC3HAV1L
ZEB2
