# Supplementary material for: Cinnamomi Ramulus inhibits the growth of colon cancer cells via Akt/ERK signaling pathways
Source: Chin Med. 2022 Mar 9;17:36. doi: 10.1186/s13020-022-00588-6 (PMC8905814; doi:10.1186/s13020-022-00588-6)
Supplement: Supplementary file 3 — Additional file 3: Table S3. The potential core targets. [file 13020_2022_588_MOESM3_ESM.xlsx]

## Sheet: Sheet1
ABL1
ACTB
AKT1
APP
AR
ARRB2
BRCA1
BTRC
CAND1
CAV1
CBL
CCDC8
CDC5L
CDK1
CDK2
CDKN1A
CLTC
COPS5
CREBBP
CRK
CSNK2B
CTNNB1
CUL1
CUL3
CUL5
CUL7
EED
EEF1A1
EGFR
EP300
ESR1
EWSR1
FBXO6
FBXW11
FLNA
FN1
FUS
GAPDH
GRB2
GSK3B
HDAC1
HDAC2
HDAC6
HNRNPA1
HNRNPU
HSP90AA1
HSP90AB1
HSPA1A
HSPA1B
HSPA4
HSPA5
HSPA8
HSPB1
HSPD1
ITGA4
JUN
KAT5
LMNA
MAPK1
MCM2
MDM2
MYC
MYH9
NFKB1
NPM1
NR3C1
NTRK1
PARK2
PARP1
PIK3R1
PML
PPARG
PPP1CA
PRKACA
PRKCA
PRKDC
RACK1
RB1
RELA
RNF2
RPA2
RPS27A
SHC1
SMAD2
SMAD3
SMAD4
SMURF1
SNW1
SP1
SQSTM1
SRC
STAT3
STUB1
TP53
TRAF6
TUBA1A
TUBB
U2AF2
UBC
UBE2I
VCAM1
VCP
VHL
XPO1
XRCC6
YBX1
YWHAB
YWHAE
YWHAG
YWHAQ
YWHAZ
